# Supplementary material for: Prevalence, Tetracycline Resistance and Tet(O) Gene Identification in Pathogenic Campylobacter Strains Isolated from Chickens in Retail Markets of Lima, Peru
Source: Antibiotics (Basel). 2022 Nov 9;11(11):1580. doi: 10.3390/antibiotics11111580 (PMC9686565; doi:10.3390/antibiotics11111580)
Supplement: Supplementary file 1 [file antibiotics-11-01580-s001.zip]

Archive with 2 entries (2 files):
- Supplementary Figure S1.pdf
- Supplementary Table S1 S2 S3.pdf
